# Supplementary material for: Impacts of Soil Properties and Microbial Community on Fruit Quality and Yield in Ponkan Orchards with Different Comprehensive Performance
Source: Plants (Basel). 2026 Mar 7;15(5):819. doi: 10.3390/plants15050819 (PMC12987050; doi:10.3390/plants15050819)
Supplement: Supplementary file 1 [file plants-15-00819-s001.zip]

Archive with 1 entries (1 files):
- plants-4164373-supplementary.pdf
